# Supplementary material for: History of Polish Canidae (Carnivora, Mammalia) and Their Biochronological Implications on the Eurasian Background
Source: Genes (Basel). 2023 Feb 21;14(3):539. doi: 10.3390/genes14030539 (PMC10048199; doi:10.3390/genes14030539)
Supplement: Supplementary file 1 [file genes-14-00539-s001.zip]

Archive with 1 entries (1 files):
- genes-2087133-supplementary.pdf
